# Supplementary material for: Jiang Tang Xiao Ke Granule Protects Hepatic Tissue of Diabetic Mice Through Modulation of Insulin and Ras Signaling – A Bioinformatics Analysis of MicroRNAs and mRNAs Network
Source: Front Pharmacol. 2020 Mar 6;11:173. doi: 10.3389/fphar.2020.00173 (PMC7067923; doi:10.3389/fphar.2020.00173)
Supplement: TABLE S1 — Table of plant scientific full name. Plants used in JTXK granule are listed in this table. The left column is the common name and the right column is the scientific full name from Kew MPNS. [file Table_1.XLSX]

## Sheet: Sheet1
	Plant common name	Plant full scientific name MANDATORY DATABASE Kew MPNS	Plant full scientific name Alternative Database (this column is optional)
1	DiHuang	Rehmannia glutinosa (Gaertn.) DC.
2	RenShen	Panax ginseng C.A.Mey.
3	GeGen	Pueraria montana var. lobata
4	ShanZhuyu	Cornus officinalis Siebold & Zucc.
5	HuangLian	Coptis chinensis Franch.
6	DanShen	Salvia miltiorrhiza Bunge
7
8
9
10
11
12
13
14
15
16
17
18
19
Example:
	Plant common name	Plant full scientific name Kew MPNS	Plant full scientific name Chinese Pharmacopoeia
1	American ginseng	Panax quinquefolius L.	Panacis Quinquefolii Radix
2	Yin Xing Ye	Ginkgo biloba L.	Ginkgo Folium
3	Honghua	Carthamus tinctorius L.	Carthami Flos
4	Danshen	Salvia miltiorrhiza Bunge	Salviae Miltiorrhizae Radix et Rhizoma
5	Danggui	Angelica sinensis (Oliv.) Diels	Angelicae Sinensis Radix
6	Bai Lian	Ampelopsis japonica (Thunb.) Makino	Ampelopsis Radix
